# Supplementary material for: From Images to Genes: Radiogenomics Based on Artificial Intelligence to Achieve Non‐Invasive Precision Medicine in Cancer Patients
Source: Adv Sci (Weinh). 2024 Nov 13;12(2):2408069. doi: 10.1002/advs.202408069 (PMC11727298; doi:10.1002/advs.202408069)
Supplement: Supplementary file 1 — Supporting Information [file ADVS-12-2408069-s001.xlsx]

## Sheet: Supplementary Table 1
Table S1. Overview of Typical Radiogenomics Studies
Publication Time	Title	First author	Cancer type	Imaging modality	No. patients	Workflow	Open source dataset	Imaging features	Prediction	Aim	Type of validation	Machine learning
2018.6	A radiogenomic analysis of hepatocellular carcinoma: association between fractional allelic imbalance rate index and the liver imaging reporting and data system (LI-RADS) categories and features	Alessandro Furlan	hepatocellular carcinoma	CT	71	CA		LI-RADS v2014		diagnosis
2023.5	Preliminary radiogenomic study of hepatitis B virus-related hepatocellular carcinoma: associations between MRI features and mutations	Shanshan Gao	hepatocellular carcinoma	MRI	58	CA		LI-RADS v2018		diagnosis
2007.5	Radiogenomic analysis to identify imaging phenotypes associated with drug response gene expression programs in hepatocellular carcinoma	Michael D Kuo	hepatocellular carcinoma	CT	30	CA		6 predefined imaging phenotypes		prognosis
2007.6	Decoding global gene expression programs in liver cancer by noninvasive imaging	Eran Segal	hepatocellular carcinoma	CT	19	CA		28 imaging features		diagnosis; prognosis
2018.2	Radiogenomics of hepatocellular carcinoma: multiregion analysis-based identification of prognostic imaging biomarkers by integrating gene data-a preliminary study	Wei Xia	hepatocellular carcinoma	CT	371	CA+BI	TCGA+TCIA	37 quantitative imaging features	survival	prognosis		prediction model construction: cox regression
2017.11	Imaging-based surrogate markers of transcriptome subclasses and signatures in hepatocellular carcinoma: preliminary results	Bachir Taouli	hepatocellular carcinoma	CT	38	CA		11 image features		diagnosis
2017.5	Quantification of hepatocellular carcinoma heterogeneity with multiparametric magnetic resonance imaging	Stefanie J Hectors	hepatocellular carcinoma	MRI	32	CA		13 image features		diagnosis
2023.10	Deciphering intratumoral heterogeneity of hepatocellular carcinoma with microvascular invasion with radiogenomic analysis	Yi Wang	hepatocellular carcinoma	CT	249	CA+BI		2320 radiomics features	microvascular invasion	diagnosis; prognosis	independent validation A: 88 patients in NT cohort independent validation B: 61 patients in ZSXM cohort	features screening and prediction model construction: cox regression and LASSO regression
2021.3	Value of contrast-enhanced CT texture analysis in predicting IDH mutation status of intrahepatic cholangiocarcinoma	Yong Zhu	intrahepatic cholangiocarcinoma	CT	138	VB		8 image features	IDH mutation status	diagnosis	tenfold cross-validation	prediction model construction: SVM
2022.3	Predicting Genomic Alterations of Phosphatidylinositol-3 Kinase Signaling in Hepatocellular Carcinoma: A Radiogenomics Study Based on Next-Generation Sequencing and Contrast-Enhanced CT.	Haotian Liao	hepatocellular carcinoma	CT	132	VB	TCIA+TCGA	2600 radiomics features	PI3K signaling	diagnosis	independent validation: 46 patients in TCGA-TCIA cohort	features screening: univariate logistic regression, LASSO, and randomForest prediction model construction: logistic regression
2023.9	Development of a novel tumor microenvironment-related radiogenomics model for prognosis prediction in hepatocellular carcinoma	Yaqi Wang	hepatocellular carcinoma	CT	365	BI	TCGA+TCIA	880 radiomics features	survival	prognosis	internal validation: 26/27 of patients in TCIA-HCC cohort	features screening: LASSO algorithm prediction model construction: cox regression and prognostic nomogram
2023.4	CT Radiomics to Predict Macrotrabecular-Massive Subtype and Immune Status in Hepatocellular Carcinoma	Zhichao Feng	hepatocellular carcinoma	CT	471	BI	TCIA+TCGA	792 radiomics features	macrotrabecular-massive subtype	diagnosis; prognosis	internal validation cohort: 88 patients. external validation cohort: 108 patients.	prediction model construction: SVM
2020.9	Radiomics Texture Features in Advanced Colorectal Cancer: Correlation with BRAF Mutation and 5-year Overall Survival	Adrian A Negreros-Osuna	colorectal cancer	CT	145	CA+BI		6 texture features	survival	prognosis		prediction model construction: cox regression
2015.1	CT textural analysis of hepatic metastatic colorectal cancer: pre-treatment tumor heterogeneity correlates with pathology and clinical outcomes. Abdominal imaging. 2015;40(7):2331-7.	Meghan G Lubner	hepatic metastatic colorectal cancer	CT	77	CA		6 image features		diagnosis; prognosis
2019.11	CT texture analysis for the prediction of KRAS mutation status in colorectal cancer via a machine learning approach	Narumi Taguchi	colorectal cancer	PET+CT	40	VB		14 CT texture parameters and SUVmax	KRAS mutation status	diagnosis	five-fold cross validation	prediction model construction: logistic regression
2024.5	Overcoming data scarcity in radiomics/radiogenomics using synthetic radiomic features	Milad Ahmadian	colorectal cancer	CT	386	VB		2019 gandcraft radiomic features	TP53 status	diagnosis	independent validation: 1/5 of total cohort	synthetic data generation:Tabular Preset, Gaussian Copula, Tabular Variational Autoencoder (TVAE), Conditional Tabular GAN (CTGAN), and Copula GAN features screening: chi-square, correlation, recursive feature elimination (RFE), logistic regression, random forest, linear regression and lightGBM prediction model construction: TabNet neural network classifier
2023.7	CT-Based Radiomics to Predict KRAS Mutation in CRC Patients Using a Machine Learning Algorithm: A Retrospective Study	Jacobo Porto-Álvarez	colorectal cancer	CT	56	VB		27 texture features	Kras Mutation	diagnosis	leave-one-patient-out cross-validation	prediction model construction: 34 classifiers implemented in the programming languages MATLAB, Octave, Python, and R, belonging to the families: support vector machine, neural network, decision tree, bagging, ensemble, and linear discriminant analysis, among others.
2022.12	CT Radiomics and Whole Genome Sequencing in Patients with Pancreatic Ductal Adenocarcinoma: Predictive Radiogenomics Modeling	Ricarda Hinzpeter	pancreatic ductal adenocarcinoma	CT	47	CA+BI	cBioPortal	21 radiomics features	SMAD4 and CDKN2A mutations	diagnosis	1000 cross-validation	features screening: a complete clustering algorithm prediction model construction: subset logistic regression
2023.2	Construction of a radiogenomic association map of pancreatic ductal adenocarcinoma	Neema Jamshidi	pancreatic ductal adenocarcinoma	CT	37	CA		88 pre-defined imaging traits		diagnosis
2021.9	Impact of radiogenomics in esophageal cancer on clinical outcomes: A pilot study	Valentina Brancato	esophageal cancer	CT	15	CA+BI	TCIA+TCGA	1302 radiomics features	N6-methyladenosine RNA regulators and miRNA	diagnosis	imbalanced-adjusted bootstrap resampling on 1000 samples	prediction model construction: logistic regression
2022.5	Machine learning with imaging features to predict the expression of ITGAV, which is a poor prognostic factor derived from transcriptome analysis in pancreatic cancer	Yosuke Iwatate	pancreatic cancer	CT	107	VB		3748 radiomics features	ITGAV expression	diagnosis; prognosis	outer 5-fold CV	features screening: LASSO prediction model construction: XGBoost
2019.11	CT radiomics associations with genotype and stromal content in pancreatic ductal adenocarcinoma	Marc A Attiyeh	pancreatic ductal adenocarcinoma	CT	35	VB		255 radiomics features	KRAS, TP53, CDKN2A, SMAD4 mutations and stromal content.	diagnosis		features screening: fMRMR
2019.5	Acute Tumor Transition Angle on Computed Tomography Predicts Chromosomal Instability Status of Primary Gastric Cancer: Radiogenomics Analysis from TCGA and Independent Validation	Ying-Chieh Lai	gastric cancer	CT	58	VB	TCGA+TCIA	16 image features	chromosomal instability status	diagnosis; prognosis	validation set: 18 patients	prediction model construction: logistic regression
2020.2	A CT-based radiomics nomogram for prediction of human epidermal growth factor receptor 2 status in patients with gastric cancer	Yexing Li	gastric cancer	CT	134	VB		12410 radiomics features for each VOI	her2 status	diagnosis	validation set: 40 patients	features screening: LASSO prediction model construction: logistics regression
2021.1	Computed tomography-based deep-learning prediction of neoadjuvant chemoradiotherapy treatment response in esophageal squamous cell carcinoma	Yihuai Hu	esophageal squamous cell carcinoma	CT	231	BI		2632 radiomics features	pCR to neoadjuvant chemoradiation	prognosis	external test set: 70 patients	prediction model construction: decision tree, k-nearest neighbors, support vector machine with linear kernel, linear regression, naive bayes, support vector machine with radial basis function kernel, random forest, and extreme gradient boosting
2023.11	Non-invasive CT imaging biomarker to predict immunotherapy response in gastric cancer: a multicenter study.	Weicai Huang	gastric cancer	CT	336	BI	TCIA+TCGA	584 radiomics features	irPFS	diagnosis; prognosis	internal validation cohort 1: 50 patients external validation cohort 1: 64 patients external validation cohort 2: 30 patients	prediction model construction: LASSO-cox regression model
2022.6	Contrast-Enhanced Computed Tomography-Based Radiogenomics Analysis for Predicting Prognosis in Gastric Cancer	Han Liu	gastric cancer	CT	392	BI	TCIA+TCGA	44 radiomics features	suvival	prognosis	validation cohort: 430 patients in Nanfang cohort	features screening and prediction model construction: cox regression and prognostic nomogram
2021.11	Integrative Radiogenomics Approach for Risk Assessment of Postoperative and Adjuvant Chemotherapy Benefits for Gastric Cancer Patients	Yin Jin	gastric cancer	CT	464	BI	TCIA+TCGA	799 radiomics features	survival	prognosis	internal validation set: 245/417 of total cohort	features screening and prediction model construction: LASSO-cox regression model
2023.4	Model integrating CT-based radiomics and genomics for survival prediction in esophageal cancer patients receiving definitive chemoradiotherapy	Jinfeng Cui	esophageal cancer	CT	118	MP		851 radiomics features	PFS	prognosis	validation cohort: 36 patients	prediction model construction: LASSO-cox regression model
2021.4	Using Genomics Feature Selection Method in Radiomics Pipeline Improves Prognostication Performance in Locally Advanced Esophageal Squamous Cell Carcinoma—A Pilot Study	Chen-Yi Xie	locally advanced esophageal squamous cell carcinoma	CT	106	MP		2553 radiomics features	survival	prognosis	independent validation set: 41 patients	features screening: decision tree and LASSO-logistics regression model prediction model construction: linear regression model and cox regression model
2015.5	CT Radiogenomic Characterization of EGFR, K-RAS, and ALK Mutations in Non-Small Cell Lung Cancer	Stefania Rizzo	non-small-cell lung cancer	CT	285	CA+BI		19 image features	EGFR, K-RAS and ALK mutations	diagnosis		prediction model construction: multivariate logistic regression
2020.11	Non-invasive decision support for NSCLC treatment using PET/CT radiomics	Wei Mu	non-small-cell lung cancer	PET+CT	897	CA+BI			EGFR mutation status	diagnosis; prognosis	validation set for prediction of EGFR mutation: 187 patients external test for prediction of EGFR mutation: 65 patients TKI clinical outcomes: 67 patients ICI clinical outcomes: 149 patients	prediction model construction: 2D small-residual-convolutional-network (SResCNN)
2017.5	Somatic mutations drive distinct imaging phenotypes in lung cancer	Emmanuel Rios Velazquez	lung cancer	CT	763	CA+BI		16 radiomics features	EGFR and KRAS mutations	diagnosis	independent validation set: 352 patients in Stanford-HNSCC cohort	features screening: mRMR prediction model construction: RF model and random forest
2014.11	Are there imaging characteristics associated with lung adenocarcinomas harboring ALK rearrangements?	Darragh F Halpenny	lung adenocarcinomas	CT	127	CA		12 image features		diagnosis; prognosis
2015.11	From genotype to phenotype: Are there imaging characteristics associated with lung adenocarcinomas harboring RET and ROS1 rearrangements?	Andrew J Plodkowski	lung adenocarcinomas	CT	73	CA		16 image features		diagnosis
2017.7	Non–Small Cell Lung Cancer Radiogenomics Map Identifies Relationships between Molecular and Imaging Phenotypes with Prognostic Implications	Mu Zhou	non-small-cell lung cancer	CT	113	CA		87 semantic image features		diagnosis
2012.8	Non–Small Cell Lung Cancer: Identifying Prognostic Imaging Biomarkers by Leveraging Public Gene Expression Microarray Data—Methods and Preliminary Results	Olivier Gevaert	non-small-cell lung cancer	PET+CT	26	CA+BI		153 image features	image features, terms of metagenes	diagnosis; prognosis	external test set: GSE8894	prediction model construction: generalized linear regression with LASSO regularization coexpression of genes: clustering
2014.4	Decoding tumour phenotype by noninvasive imaging using a quantitative radiomics approach	Hugo J W L Aerts	lung cancer and head-and-neck cancer	CT	1019	CA+BI	NSCLC-Radiomics-Genomics	440 radiomics features	survival	diagnosis; prognosis	validation Cohort 1 for NSCLC: 225 patients validation Cohort 2 for HNSCC: 136 patients validation Cohort 3 for HNSCC: 95 patients	prediction model construction: cox regression
2019.7	Correlation between CT based radiomics features and gene expression data in non-small cell lung cancer	Ting Wang	non-small-cell lung cancer	CT	89	CA	NSCLC-Radiomics-Genomics	799 radiomics features		diagnosis
2023.3	Data-Driven Radiogenomic Approach for Deciphering Molecular Mechanisms Underlying Imaging Phenotypes in Lung Adenocarcinoma: A Pilot Study	Sarah Fischer	lung adenocarcinoma	CT	515	CA	TCGA+TCIA	86 radiomics features		diagnosis		visualization of the Radiogenomic Association Maps: Hierarchical clustering with Euclidean distance
2017.7	Defining the biological basis of radiomic phenotypes in lung cancer	Patrick Grossmann	lung cancer	CT	351	CA+VB+MP	NSCLC-Radiomics-Genomics	636 radiomics features	survival and pathway	diagnosis	independent validation cohort: 89 patients	radiomic-pathway association modules: Iterative Signature Algorithm features screening: mRMR algorithm prediction model construction: cox regression
2022.6	CT-based Radiogenomic Analysis of Clinical Stage I Lung Adenocarcinoma with Histopathologic Features and Oncologic Outcomes	Rocio Perez-Johnston	lung adenocarcinoma	CT	219	CA		102 radiomics features		diagnosis		unsupervised clustering analyses: consensus clustering
2017.1	Predictive radiogenomics modeling of EGFR mutation status in lung cancer	Olivier Gevaert	non-small-cell lung cancer	CT	186	VB		85 semantic image features	EGFR and KRAS mutations	diagnosis	testing set: 30% of total cohort	prediction model construction: decision trees
2019.6	Identification of epidermal growth factor receptor mutations in pulmonary adenocarcinoma using dual-energy spectral computed tomography	Meng Li	pulmonary adenocarcinom	CT	120	VB		12 image features	EGFR mutation	diagnosis		prediction model construction: logistic regression model
2016.9	Defining a Radiomic Response Phenotype: A Pilot Study using targeted therapy in NSCLC	Hugo J W L Aerts	non-small-cell lung cancer	CT	47	CA+BI	RIDER dataset	183 radiomics features	EGFR mutation status	diagnosis	independent validation : RIDER lung cancer dataset
2024.5	Deep-Learning-Based Predictive Imaging Biomarker Model for EGFR Mutation Status in Non-Small Cell Lung Cancer from CT Imaging	Abhishek Mahajan	non-small-cell lung cancer	CT	990	VB		1110 radiomics features	EGFR status	diagnosis	internal validation: three-fold cross-validation	automated segmentation: 3D U-net prediction model construction: Linear SVM
2023.6	Three-dimensional topological radiogenomics of epidermal growth factor receptor Del19 and L858R mutation subtypes on computed tomography images of lung cancer patients	Kenta Ninomiya	non-small-cell lung cancer	CT	154	VB		93 and 744 features	EGFR mutation status	diagnosis	validation Cohort: 62 patients	prediction model construction: SVM, random forest, and LASSO-logistic regression model
2022.6	Prediction of EGFR Mutation Status in Non-Small Cell Lung Cancer Based on Ensemble Learning	Youdan Feng	non-small-cell lung cancer	CT	168	VB	NSCLC-Radiogenomics; TCIA+TCGA	1409 radiomics features	EGFR mutation	diagnosis	internal validation: 19 patients	features screening: variance selection method and LASSO algorithm prediction model construction: RF, XGBoost, logistic regression, and SVM
2022.2	Three-Dimensional Convolutional Neural Network-Based Prediction of Epidermal Growth Factor Receptor Expression Status in Patients With Non-Small Cell Lung Cancer	Xuemei Huang	non-small-cell lung cancer	CT	1074	VB		108 radiomics features	EGFR mutation	diagnosis	internal validation: 304 patients	features screening: mutual information. prediction model construction: 3D ResNet101,logistics regression, and Light GBM algorithm.
2022.3	Impact of feature harmonization on radiogenomics analysis: Prediction of EGFR and KRAS mutations from non-small cell lung cancer PET/CT images	Isaac Shiri	non-small-cell lung cancer	CT	136	VB	NSCLC-Radiogenomics	218 radiomics features	EGFR and KRAS mutations	diagnosis	internal validation set: 30% of total cohort	prediction model construction: cox regression and prognostic nomogram
2021.8	Machine Learning-Based Radiomics Signatures for EGFR and KRAS Mutations Prediction in Non-Small-Cell Lung Cancer	Nguyen Quoc Khanh Le	non-small-cell lung cancer	CT	211	VB	NSCLC-Radiogenomics	851 radiomics features	EGFR and KRAS mutations	diagnosis	validation cohort: 18 patients	features screening: mRMR prediction model construction: LASSO-logistics regression
2021.4	A Radiogenomics Ensemble to Predict EGFR and KRAS Mutations in NSCLC	Silvia Moreno	non-small-cell lung cancer	CT	83	VB		266 quantitative imaging features	EGFR and KRAS mutations	diagnosis	validation dataset: 15% of total cohort test dataset: 20% of total cohort	features screening: Mann-Whitney test and ReliefF. prediction model construction: Random Forests, SVM, Stochastic Gradient Boosting, Neural Networks, and CNN architecture.
2020.2	Identifying relationships between imaging phenotypes and lung cancer-related mutation status: EGFR and KRAS	Gil Pinheiro	non-small-cell lung cancer	CT	211	VB	NSCLC-Radiogenomics	1218 radiomics features	EGFR and KRAS mutations	diagnosis	internal validation: 20% of total cohort	dimensionality reduction: Principal Component Analysis (PCA) followed by t-Distributed Stochastic Neighbour Embedding (t-SNE). prediction model construction: XGBoost
2021.2	Radiogenomic Models Using Machine Learning Techniques to Predict EGFR Mutations in Non-Small Cell Lung Cancer	Jay Kumar Raghavan Nair	non-small-cell lung cancer	CT	50	VB		326 radiomics features	EGFR Mutations	diagnosis		features screening: Linear discriminant analysis prediction model construction: multivariate logistic regression
2017.4	Associations Between Somatic Mutations and Metabolic Imaging Phenotypes in Non-Small Cell Lung Cancer	Stephen S F Yip	non-small-cell lung cancer	PET	348	VB		68 radiomics features	EGFR and KRAS mutation status	diagnosis		prediction model construction: cox regression
2014.7	ALK Molecular Phenotype in Non–Small Cell Lung Cancer: CT Radiogenomic Characterization	Shota Yamamoto	non-small-cell lung cancer	CT	172	VB		24 image features	ALK expression	diagnosis; prognosis	testing set: 113 patients	prediction model construction: random forest
2016.2	Radiologic Characteristics of Surgically Resected Non-Small Cell Lung Cancer With ALK Rearrangement or EGFR Mutations	Tae Jung Kim	non-small-cell lung cancer	CT	497	CA+BI		10 image features	ALK rearrangement	diagnosis		prediction model construction: multivariate logistic regression
2020.7	Evaluating Solid Lung Adenocarcinoma Anaplastic Lymphoma Kinase Gene Rearrangement Using Noninvasive Radiomics Biomarkers	De-Ning Ma	lung adenocarcinoma	CT	140	VB		851 radiomics features	ALK rearrangement	diagnosis	internal validation: 3/10 of total cohort	features screening: analysis of variance (ANOVA) and recursive feature elimination (RFE). prediction model construction: SVM.
2023.3	CT-derived radiomic analysis for predicting the survival rate of patients with non-small cell lung cancer receiving radiotherapy	Nannan Zhang	non-small-cell lung cancer	CT	905	BI	TCGA+TCIA	1781 radiomics features	survival	diagnosis; prognosis	RT validation: 140 patients HAR: 291 patients RAD: 104 patients NRG: 89 patients	features screening: mRMR algorithm Prediction model construction: cox regression analysis
2020.8	Radiomics nomogram for prediction disease-free survival and adjuvant chemotherapy benefits in patients with resected stage I lung adenocarcinoma	Dong Xie	lung adenocarcinoma	CT	554	BI	NSCLC-Radiogenomics	107 radiomics features	suvival	prognosis	validation cohort: 237 patients	prediction model construction: LASSO-cox regression model
2020.6	Peritumoral and intratumoral radiomic features predict survival outcomes among patients diagnosed in lung cancer screening	Jaileene Pérez-Morales	lung cancer	CT	234	BI	NLST	264 radiomics features	suvival	diagnosis	test cohort: 73 patients validation cohort: 62 patients	prediction model construction: classification and regression tree analysis
2020.3	CT derived radiomic score for predicting the added benefit of adjuvant chemotherapy following surgery in Stage I, II resectable Non-Small Cell Lung Cancer: a retrospective multi-cohort study for outcome prediction	Pranjal Vaidya	non-small-cell lung cancer	CT	525	BI	TCIA+TCGA	4464 radiomics features	DFS	prognosis	independent validation D2: 114 patients independent validation D3: 82 patients	features screening and prediction model construction: LASSO-cox regression model
2018.2	Prognostic value and molecular correlates of a CT image-based quantitative pleural contact index in early stage NSCLC	Juheon Lee	non-small-cell lung cancer	CT	1069	CA+BI		pleural contact index	survival	prognosis	independent validation set: 775 patients in 4 cohort
2020.11	Parallel comparison and combining effect of radiomic and emerging genomic data for prognostic stratification of non-small cell lung carcinoma patients	Ki Hwan Kim	non-small-cell lung cancer	CT	124	MP		161 radiomics features		prognosis	leave‐one‐out cross validation	prediction model construction: LASSO-cox regression model
2024.1	Graph Neural Network Model for Prediction of Non-Small Cell Lung Cancer Lymph Node Metastasis Using Protein–Protein Interaction Network and 18F-FDG PET/CT Radiomics	Hyemin Ju	non-small-cell lung cancer	PET+CT	93	MP	TCIA		lymph node metastasis	diagnosis	k-fold cross-validation	graph neural network (GNN)
2023.12	Radiotranscriptomics of non-small cell lung carcinoma for assessing high-level clinical outcomes using a machine learning-derived multi-modal signature	Eleftherios Trivizakis	non-small-cell lung cancer	CT	115	MP	NSCLC-Radiogenomics	2996 radiomics features	adjuvant therapy response and survival	diagnosis; prognosis	four-fold cross-validation	features screening: analysis of variance and LASSO algorithm. Prediction model construction: (a) k-NN, (b) decision tree, (c) RBF-GPC, and SVMs with kernels such as (d) radial-basis function, (e) linear, (f) polynomial, and (g) sigmoid. For survival analysis, ten methods were employed based on (a) Cox, (b) Cox proportional hazards (CoxPH), (c) survival tree, (d) random forest, (e) extra trees, an…
2021.12	Deep Radiotranscriptomics of Non-Small Cell Lung Carcinoma for Assessing Molecular and Histology Subtypes with a Data-Driven Analysis	Eleftherios Trivizakis	non-small-cell lung cancer	CT	211	MP	NSCLC-Radiogenomics	2996 radiomics features	EGFR mutation status, KRAS mutation status and histology subtypes	diagnosis	five fold cross-validation	features screening: linear regression prediction model construction: k-NN, decision tree, RBF-GPC, RBF-SVM, linear SVM, polynomial SVM and sigmoid SVM.
2015.8	Radiogenomics of clear cell renal cell carcinoma: preliminary findings of The Cancer Genome Atlas-Renal Cell Carcinoma (TCGA–RCC) Imaging Research Group	Atul B. Shinagare	clear cell renal cell carcinoma	CT+MRI	103	CA	TCIA+TCGA	6 image features		diagnosis
2020.2	Identifying BAP1 Mutations in Clear-Cell Renal Cell Carcinoma by CT Radiomics: Preliminary Findings	Zhan Feng	clear cell renal cell carcinoma	CT	54	CA+BI	TCIA+TCGA	58 radiomics features	BAP1 mutation	diagnosis	leave-one-out-cross-validation	prediction model construction: random forest
2014.2	Radiogenomics of clear cell renal cell carcinoma: associations between CT imaging features and mutations	Christoph A Karlo	clear cell renal cell carcinoma	CT	289	CA	TCGA+TCIA	8 qualitative features and 5 quantitative features		diagnosis
2015.1	The Radiogenomic Risk Score: Construction of a Prognostic Quantitative, Noninvasive Image-based Molecular Assay for Renal Cell Carcinoma	Neema Jamshidi	clear cell renal cell carcinoma	CT	147	CA+BI		28 image features	survival	diagnosis; prognosis	validation cohort: 77 patients	prediction model construction: cox regression
2016.8	The radiogenomic risk score stratifies outcomes in a renal cell cancer phase 2 clinical trial	Neema Jamshidi	clear cell renal cell carcinoma	CT	41	CA+BI		4 RRS image features	survival	diagnosis; prognosis	internal validation: 77 patients	prediction model construction: cox regression
2019.5	Radiogenomics of Clear Cell Renal Cell Carcinoma: Associations Between mRNA-Based Subtyping and CT Imaging Features	Lan Bowen	clear cell renal cell carcinoma	CT	177	CA	TCGA+TCIA	8 qualitative CT imaging features		diagnosis
2019.1	Radiogenomics in Clear Cell Renal Cell Carcinoma: Correlations Between Advanced CT Imaging (Texture Analysis) and MicroRNAs Expression	Chiara Marigliano	clear cell renal cell carcinoma	CT	20	CA		6 texture parameters
2023.11	Radiogenomic Features of GIMAP Family Genes in Clear Cell Renal Cell Carcinoma: An Observational Study on CT Images	Federico Greco	clear cell renal cell carcinoma	CT	193	CA	TCIA+TCGA	14 CT semantic image features		diagnosis
2024.3	CT-Based Radiogenomics of P4HA3 Expression in Clear Cell Renal Cell Carcinoma	Federico Greco	clear cell renal cell carcinoma	CT	531	CA	TCGA+TCIA	14 CT semantic image features		diagnosis
2021.9	Deciphering Intratumoral Molecular Heterogeneity in Clear Cell Renal Cell Carcinoma with a Radiogenomics Platform	Durga Udayakumar	clear cell renal cell carcinoma	MRI	49 patients / 144 samples	CA		CM, eNG, and NG enhancement		diagnosis; prognosis
2021.7	Radiomic profiling of clear cell renal cell carcinoma reveals subtypes with distinct prognoses and molecular pathways	Peng Lin	clear cell renal cell carcinoma	CT	160	CA	TCIA+TCGA	122 radiomics features		diagnosis; prognosis	validation set: 101 patients	radiomic subgrouping analysis: consensus clustering predict the radiomic subtypes: random forest algorithm
2018.1	Reliable gene mutation prediction in clear cell renal cell carcinoma through multi-classifier multi-objective radiogenomics model	Xi Chen	clear cell renal cell carcinoma	MRI	57	VB	TCGA+TCIA	43 qualitative CT imaging features	VHL mutation, PBRM1 mutation, and BAP1 mutation	diagnosis	independent validation set: 24 patients in TCIA cohort	prediction model construction: SVM, logistic regression, discriminant analysis, decision tree, K-nearest-neighbor, and naive Bayesian.
2019.3	Radiogenomics in Clear Cell Renal Cell Carcinoma: Machine Learning–Based High-Dimensional Quantitative CT Texture Analysis in Predicting PBRM1 Mutation Status	Burak Kocak	clear cell renal cell carcinoma	CT	45	VB	TCGA+TCIA+CGGA	828 radiomics features	PBRM1 mutation status	prognosis	10-fold cross-validation	features screening: wrapper attribute evaluator prediction model construction: ANN and RF classifiers
2021.3	Integrative radiogenomics analysis for predicting molecular features and survival in clear cell renal cell carcinoma	Hao Zeng	clear cell renal cell carcinoma	CT	382	VB	TCIA+TCGA	107 radiomics features	genetic mutations, molecular subtypes and OS	diagnosis; prognosis	validation dataset: 30% of total cohort	features screening: gradient boosting decision tree (GBDT), LASSO, random forest and XGBoost. prediction model construction: RF, GBDT, adaptive boosting (AdaBoost), logistic regression, decision tree, SVM, naive Bayesian and K-nearest neighbor (KNN).
2019.11	Renal cell carcinoma: predicting RUNX3 methylation level and its consequences on survival with CT features	Dongzhi Cen	renal cell carcinoma	CT	106	VB	TCGA+TCIA	9 image features	RUNX3 methylation	diagnosis; prognosis		prediction model construction: logistic regression
2020.9	Predicting DNA Methylation Subtyping and Its Consequences on Overall Survival With Computed Tomography Imaging Characteristics	Taihen Yu	renal cell carcinoma	CT	823	VB	TCIA+TCGA	12 imaging features	DNA methylation subgroups	diagnosis		prediction model construction: logistic regression
2021.1	A Novel Radiogenomics Biomarker Based on Hypoxic-Gene Subset: Accurate Survival and Prognostic Prediction of Renal Clear Cell Carcinoma	Jiahao Gao	clear cell renal cell carcinoma	CT	521	VB	TCIA+TCGA	1218 radiomics features	hypoxic-gene subset	prognosis	independent validation cohort: 50 patients	features screening: mRMR prediction model construction: LASSO-logistics regression
2022.4	A comprehensive texture feature analysis framework of renal cell carcinoma: pathological, prognostic, and genomic evaluation based on CT images	Kai Wu	renal cell carcinoma	CT	443	CA+BI	CPTAC, TCIA+TCGA	200 radiomics features	athological classification, assessment of prognosis, and genomic molecular typing	diagnosis; prognosis	validation set: 88 patients	image segmentation: 3D-UNet prediction model construction: XGboost
2024.6	Radiogenomic analysis based on lipid metabolism-related subset for non-invasive prediction for prognosis of renal clear cell carcinoma	He Haifeng	clear cell renal cell carcinoma	CT	584	VB	TCGA+TCIA	1316 features	lipid metabolism-related genes	diagnosis	internal validation: 55 patients independent validation: the Third Xiangya Hospital (n=75)	features screening: LASSO algorithm and mRMR method prediction model construction: cox regression and prognostic nomogram
2021.7	Development and Validation of a Radiomic Nomogram for Predicting the Prognosis of Kidney Renal Clear Cell Carcinoma	Ruizhi Gao	clear cell renal cell carcinoma	CT	78	BI	TCIA+TCGA	2944 radiomics features	progression-free interval time	prognosis	Validation set: 78 patients in TCGA cohort	prediction model construction: LASSO-cox
2021.3	Exploration of an Integrative Prognostic Model of Radiogenomics Features With Underlying Gene Expression Patterns in Clear Cell Renal Cell Carcinoma	Yeqian Huang	clear cell renal cell carcinoma	CT	537	BI	TCIA+TCGA	107 radiomics features	survival	diagnosis; prognosis	test set: 102 patients	features screening: LASSO-cox and SVM-RFE prediction model construction: SVM-RFE
2021.7	Validation of CT radiomics for prediction of distant metastasis after surgical resection in patients with clear cell renal cell carcinoma: exploring the underlying signaling pathways	Yuanshen Zhao	clear cell renal cell carcinoma	CT	547	BI	TCIA+TCGA	2336 radiomics features	metastasis	diagnosis	radiogenomics validation cohort: 37 patients	features screening: Boruta and LASSO-logistic regression prediction model construction: logistic regression
2020.4	Integrative Radiogenomics Approach for Risk Assessment of Post-Operative Metastasis in Pathological T1 Renal Cell Carcinoma: A Pilot Retrospective Cohort Study	Hye Won Lee	renal cell carcinoma	CT	86	BI	TCIA+TCGA	119 radiomics features	metastasis	prognosis	external validation of the RRS: 28 patients in TCIA-TCGA cohort	features screening: LASSO-logistics regression prediction model construction: regularized logistic classifier, SVM with a linear kernel, and RF using 50 decision trees
2018.1	Multiregional Radiogenomic Assessment of Prostate Microenvironments with Multiparametric MR imaging and DNA Whole-Exome Sequencing of Prostate Glands with Adenocarcinoma	Neema Jamshidi	prostate cancer	MRI	6 patients / 23 samples	CA				diagnosis
2019.12	Association analysis between quantitative MRI features and hypoxia-related genetic profiles in prostate cancer: a pilot study	Yu Sun	prostate cancer	MRI	6 samples	CA		45 radiomics features		diagnosis
2019.9	A Radiogenomic Approach for Decoding Molecular Mechanisms Underlying Tumor Progression in Prostate Cancer	Sarah Fischer	prostate cancer	MRI	546	CA	TCGA+TCIA	imaging feature categories C2 and C3		diagnosis
2024.3	Radiogenomic analysis of ultrasound phenotypic features coupled to proteomes predicts metastatic risk in primary prostate cancer	Qihuan Fu	prostate cancer	ultrasound imaging	283	CA		17 features		diagnosis; prognosis	independent validation: Chongqing University Affiliated Tumor Hospital
2023.3	Radiogenomics Reveals Correlation between Quantitative Texture Radiomic Features of Biparametric MRI and Hypoxia-Related Gene Expression in Men with Localised Prostate Cancer	Chidozie N Ogbonnaya	prostate cancer	MRI	33	CA		28 radiomics features		diagnosis; prognosis
2021.10	Radiogenomics Map Reveals the Landscape of m6A Methylation Modification Pattern in Bladder Cancer	Fangdie Ye	bladder cancer	CT	716	VB	TCIA+TCGA	1218 radiomics features	m6A score	diagnosis; prognosis	independent validation set: 31 patients in TCGA-TCIA cohort	features screening: ANOVA, Kruskal-Wallis, and Recursive feature elimination. prediction model construction: A variety of machine learning classifiers, including SVM, Linear Discriminant Analysis, logistic regression, LASSO-logistics, Adaboost, Naive Bayes, and Random Forest, were used to build the radiogenomics classifier model.
2024.3	Radiogenomics uncovers an interplay between angiogenesis and clinical outcomes in bladder cancer	Chentao Xu	bladder cancer	CT	561	VB	TCGA+TCIA	1218 radiomics features	ARG Score	prognosis	internal validation	prediction model construction: SVM, Linear Discriminant Analysis, AE, Fandom Forest, LASSO, Adaptive Boosting, Decision tree, GP, Naive Bayes.
2023.6	Prediction of prostate tumour hypoxia using pre-treatment MRI-derived radiomics: preliminary findings	Jim Zhong	prostate cancer	MRI	195	VB		107 radiomics features	hypoxia	diagnosis	internal validation: 39 patients	features screening: forward wrapper method, univariate analysis method and recursive feature extraction method prediction model construction: ridge regression, random forest, elastic net, k-nearest neighbour, SVM, and LASSO regression
2019.11	Radiomics Features Measured with Multiparametric Magnetic Resonance Imaging Predict Prostate Cancer Aggressiveness	Stefanie J Hectors	prostate cancer	MRI	64	VB		226 radiomics features	decipher score	diagnosis		prediction model construction: cross-validated, lasso regularized, logistic regression.
2023.6	Radiogenomics Analysis Linking Multiparametric MRI and Transcriptomics in Prostate Cancer	Catarina Dinis Fernandes	prostate cancer	MRI	502	BI	TCGA	172 radiomics features	aggressiveness of the tumor	diagnosis	genomic test: 91 patients imaging test: 35 patients	features screening: correlation thresholding and mRMR prediction model construction: logistic regression, SVM, and k-nearest neighbors
2020.1	A radiogenomics signature for predicting the clinical outcome of bladder urothelial carcinoma	Peng Lin	bladder urothelial carcinoma	CT	62	BI	TCGA+TCIA+CGGA	1076 radiomics features	survival	prognosis		features screening and prediction model construction: LASSO-cox
2023.12	MRI/RNA-Seq-Based Radiogenomics and Artificial Intelligence for More Accurate Staging of Muscle-Invasive Bladder Cancer	Touseef Ahmad Qureshi	bladder cancer	MRI	80	MP		nearly 6000 radiomic features	muscle-invasive bladder cancer	diagnosis	independent validation: 12 matched MRI and FFPE tissues were used for validation	prediction model construction: Naive Bayes, SVM,Decision tree, K-nearest neighbors and Logistic regression.
2011.1	Radiogenomic mapping of edema/cellular invasion MRI-phenotypes in glioblastoma multiforme	Pascal O Zinn	glioblastoma multiforme	MRI	52	CA	TCGA+TCIA	FLAIR volume		prognosis	validation set: 26 patients
2014.1	Illuminating radiogenomic characteristics of glioblastoma multiforme through integration of MR imaging, messenger RNA expression, and DNA copy number variation	Neema Jamshidi	glioblastoma multiforme	MRI	23	CA		6 image features		diagnosis
2014.5	Glioblastoma Multiforme: Exploratory Radiogenomic Analysis by Using Quantitative Image Features	Olivier Gevaert	glioblastoma multiforme	MRI	55	CA	TCGA+TCIA	54 image features		diagnosis; prognosis
2015.11	IDH mutation status is associated with a distinct hypoxia/angiogenesis transcriptome signature which is non-invasively predictable with rCBV imaging in human glioma	Philipp Kickingereder	glioma	MRI	73	CA	TCGA+TCIA	rCBV histogram distribution		diagnosis
2017.3	Integrative Diffusion-Weighted Imaging and Radiogenomic Network Analysis of Glioblastoma multiforme	Dieter Henrik Heiland	glioblastoma multiforme	MRI	21	CA+BI		MRI diffusion metrics	survival	prognosis		prediction model construction: cox regression analysis
2017.6	MRI features predict survival and molecular markers in diffuse lower-grade gliomas	Hao Zhou	diffuse lower-grade gliomas	MRI	165	VB	TCIA+TCGA	42 texture features	IDH1 mutation, 1p/19q codeletion status, histological grade, and LGG progression	diagnosis; prognosis		features screening: Bootstrap. prediction model construction: logistics regression
2023.4	Predicting methylation class from diffusely infiltrating adult gliomas using multimodality MRI data	Zahangir Alom	glioma	MRI	78	VB	TCGA+TCIA	724 radiomics features	methylation class	diagnosis	10 bootstraps and fivefold validation for radiomic feature-based classification models	End-to-end MRI Molecular Class Prediction: a modified version of VGG-net, ResNET50, and denseNET deep convolutional neural network (DCNN) models. Classification Models from Defined Radiomic Features: Three machine learning model types were deployed, including a DNN model implemented in Tensorflow and a random forest classifier and SVM implemented using scikit-learn.
2022.9	U-Net Based Segmentation and Characterization of Gliomas	Shingo Kihira	glioma	MRI	208	VB		95 radiomics features	IDH-1 expression, MGMT promoter methylation and suvival.	diagnosis; prognosis	external testing dataset: 31 patients	auto-detection and segmentation of Gliomas: DenseNet121 prediction model construction: SVM, multilayer perceptron, XGBoost, and RandomForest
2020.12	Multi-institutional noninvasive in vivo characterization of IDH, 1p/19q, and EGFRvIII in glioma using neuro-Cancer Imaging Phenomics Toolkit (neuro-CaPTk)	Saima Rathore	glioma	MRI	473	VB	TCIA+TCGA	23 radiomics features	IDH, 1p/19q, and EGFRvIII	diagnosis	replication set: 192 patients in TCIA-TCGA cohort	prediction model construction: SVM
2020.1	Prediction of lower-grade glioma molecular subtypes using deep learning	Yutaka Matsui	lower-grade glioma	MRI+PET+CT	217	VB			molecular subtypes	diagnosis	test dataset: 217 patients	prediction model construction: Residual network
2020.6	Non-invasive tumor decoding and phenotyping of cerebral gliomas utilizing multiparametric 18F-FET PET-MRI and MR Fingerprinting	Johannes Haubold	cerebral gliomas	PET+MRI	42	VB		19284 radiomics features	Grading, 1p19q codeletion, IDH1 status, ATRX status, and MGMT status	diagnosis	3-fold cross-validation	features screening: t score, f score (ANOVA), chi-square, and LCSI prediction model construction: linear SVM and random forest
2023.2	Multi-Parametric Radiomic Model to Predict 1p/19q Co-Deletion in Patients with IDH-1 Mutant Glioma: Added Value to the T2-FLAIR Mismatch Sign	Shingo Kihira	IDH-1 mutant glioma	MRI	103	VB		92 radiomics features	1p/19q Co-Deletion	diagnosis	independent validation: 18 patients	prediction model construction: Xgboost
2021.1	Development and Validation of an Efficient MRI Radiomics Signature for Improving the Predictive Performance of 1p/19q Co-Deletion in Lower-Grade Gliomas	Quang-Hien Kha	lower-grade glioma	MRI	224	VB	TCIA+TCGA	851 radiomics features	1p/19q Co-Deletion	diagnosis	independent validation set: 65 patients in TCGA-TCIA cohort	prediction model construction: logistic regression , k-Nearest Neighbors, random forest, Adaptive Boosting, and eXtreme Gradient Boosting.
2020.2	Radiogenomics of lower-grade gliomas: machine learning-based MRI texture analysis for predicting 1p/19q codeletion status	Burak Kocak	lower-grade glioma	MRI	107	VB	TCIA+TCGA	84 radiomics features	1p/19q codeletion status	diagnosis	10-fold cross-validation	features screening: ReliefF algorithm. prediction model construction: adaptive boosting, k-nearest neighbours, naive Bayes, neural network, random forest, stochastic gradient descent and support vector machine.
2019.12	Noninvasive O6 Methylguanine-DNA Methyltransferase Status Prediction in Glioblastoma Multiforme Cancer Using Magnetic Resonance Imaging Radiomics Features: Univariate and Multivariate Radiogenomics Analysis	Ghasem Hajianfar	glioblastoma multiforme	MRI	82	VB	TCGA+TCIA	8519 radiomics features	MGMT status	diagnosis	10-fold cross-validation	features screening: select K best, select K best and mutual info regression, select from model, select percentile, variance threshold, variance threshold and select from model, and Variance threshold and select K best and mutual info regression prediction model construction: Adaptive boost, Bagging, Naive Bayes, Decision tree, Gaussian naive Bayes, K-nearest neighbors, Logistic regression, Multil…
2019.2	A multi-sequence and habitat-based MRI radiomics signature for preoperative prediction of MGMT promoter methylation in astrocytomas with prognostic implication	Jingwei Wei	astrocytomas	MRI	105	VB		3051 radiomics features	MGMT promoter methylation	diagnosis	validation set: 31 patients	features screening: minimum redundancy and maximum relevance algorithm prediction model construction: logistics regression
2019.8	18F-FDG-PET-based Radiomics signature predicts MGMT promoter methylation status in primary diffuse glioma	Ziren Kong	primary diffuse glioma	PET	107	VB		1561 radiomics features	MGMT promoter methylation	diagnosis; prognosis	validation set: 36 patients	features screening: SVM prediction model construction: logistics regression
2022.10	Validation of MRI-Based Models to Predict MGMT Promoter Methylation in Gliomas: BraTS 2021 Radiogenomics Challenge	Byung-Hoon Kim	glioma	MRI	985	VB	BraTS 2021		MGMT promoter methylation	diagnosis	three kinds of experiments	model architectures: EfficientNetB0, SEResNet50, SEResNeXt50 and DenseNet121
2022.3	Magnetic Resonance Imaging Characteristics of Molecular Subgroups in Pediatric H3 K27M Mutant Diffuse Midline Glioma	Annika Hohm	pediatric H3 K27M mutant diffuse midline glioma	MRI	68	CA+BI		20 MR imaging characteristics	H3 K27M mutant	diagnosis	external testing dataset: TCGA Cohort (91 patients)
2022.3	MRI-based radiomics signature and clinical factor for predicting H3K27M mutation in pediatric high-grade gliomas located in the midline of the brain	Chenqing Wu	pediatric high-grade glioma	MRI	107	VB		4520 radiomics features	H3K27M mutation	diagnosis	test set: 31/107 of total cohort	features screening: mRMR prediction model construction: LASSO-logistics regression
2019.1	MR Imaging-Based Radiomic Signatures of Distinct Molecular Subgroups of Medulloblastoma	M Iv	medulloblastoma	MRI	109	VB		590 radiomics features	molecular subgroups	diagnosis	independent validation set 1: 28 patients in Boston cohort independent validation set 2: 49 patients in Toronto cohort	prediction model construction: SVM
2022.8	MRI Radiogenomics of Pediatric Medulloblastoma: A Multicenter Study	Michael Zhang	pediatric medulloblastoma	MRI	263	VB		1800 radiomics features	molecular subgroups	diagnosis	test cohort: 25% of total	features screening: LASSO prediction model construction: SVM, logistic regression, k-nearest neighbor, random forest, extreme gradient boosting, and neural network
2021.9	Radiogenomics prediction for MYCN amplification in neuroblastoma: A hypothesis generating study	Angela Di Giannatale	neuroblastoma	CT	78	VB		232 radiomics features	MYCN amplification	diagnosis	validation dataset: 21 patients	features screening: Boruta selection procedure prediction model construction: logistic regression
2021.5	Radiogenomics of neuroblastoma in pediatric patients: CT-based radiomics signature in predicting MYCN amplification	Haoting Wu	neuroblastoma	CT	78	VB		1188 radiomics features	MYCN amplification	diagnosis	testing set: TCIA dataset	features screening: mRMR algorithm. prediction model construction: LASSO logistic regression
2020.6	Radiomics Features Predict CIC Mutation Status in Lower Grade Glioma	Luyuan Zhang	lower-grade glioma	MRI	516	VB	TCIA+TCGA	1669 radiomics features	CIC mutation status	diagnosis; prognosis	testing set: 20% of total cohorts	features screening: LASSO algorithm prediction model construction: Logistics regression
2020.1	Deep Radiogenomics of Lower-Grade Gliomas: Convolutional Neural Networks Predict Tumor Genomic Subtypes Using MR Images	Mateusz Buda	lower-grade glioma	MRI	110	VB	TCIA+TCGA		CoC molecular subtypes	diagnosis		prediction model construction: GoogLeNet network.
2015.1	A combinatorial radiographic phenotype may stratify patient survival and be associated with invasion and proliferation characteristics in glioblastoma	Arvind Rao	glioblastoma multiforme	MRI	92	BI	TCGA+TCIA	10 image features	survival	diagnosis; prognosis	validation cohort: 48 patients	clustering analysis: hierarchical clustering
2018.11	Radiogenomics of lower-grade gliomas: a radiomic signature as a biological surrogate for survival prediction	Zenghui Qian	lower-grade glioma	MRI	233	CA+BI	TCGA+TCIA+CGGA	55 radiomics features	survival	prognosis	independent validation set: 148 patients in CGGA cohort	prediction model construction: cox regression analysis
2018.11	A radiomic signature as a non-invasive predictor of progression-free survival in patients with lower-grade gliomas	Xing Liu	lower-grade glioma	MRI	300	BI	TCGA+TCIA+CGGA	431 radiomics features	survival	prognosis	independent validation set: 84 patients in TCIA cohort	prediction model construction: cox regression analysis
2024.4	Radiomic profiling for insular diffuse glioma stratification with distinct biologic pathway activities	Wenchao Duan	insular diffuse glioma	MRI	364	BI		1197 radiomics features	survival	diagnosis	internal validation: 2/10 of total cohort	features screening and prediction model construction: LASSO algorithm
2023.11	Biological underpinnings of radiomic magnetic resonance imaging phenotypes for risk stratification in IDH wild-type glioblastoma	Fangzhan Guan	IDH wild-type glioblastoma	MRI	801	BI		4746 radiomics features	survival	prognosis	internal validation: 239 patients	features screening: LASSO algorithm Prediction model construction: cox regression and prognostic nomogram
2023.2	Unsupervised machine learning using K-means identifies radiomic subgroups of pediatric low-grade gliomas that correlate with key molecular markers	Debanjan Haldar	pediatric low-grade glioma	MRI	157	CA+BI	Children's Brain Tumor Network (www.cbtn.org)	881 radiomics features		diagnosis		automated segmentation:deep learning segmentation model features screening: Principal Component Analysis Analysis of association between radiomic features and genomic values: K-means clustering
2021.10	Deep learning features from diffusion tensor imaging improve glioma stratification and identify risk groups with distinct molecular pathway activities	Jing Yan	glioma	MRI	2086	BI			survival	diagnosis; prognosis	internal validation cohort: 99 patients external validation cohort: 77 patients public validation cohort: 35 patients public radiogenomics validation dataset: 1320 patients	prediction model construction: ResNet-34
2020.7	Machine learning and radiomic phenotyping of lower grade gliomas: improving survival prediction	Yoon Seong Choi	lower-grade glioma	MRI	250	MP	TCIA+TCGA	250 radiomics features	IDH status	diagnosis; prognosis	external testing dataset: TCGA Cohort	prediction model construction: random survival forest
2021.7	Glioblastoma multiforme prognosis: MRI missing modality generation, segmentation and radiogenomic survival prediction	Mobarakol Islam	glioblastoma multiforme	MRI	437	MP	TCIA+TCGA / BraTS-2017	71 radiomics features	survival	prognosis	4-Fold cross validation	Image synthesis and tumor segmentation: fully convolutional network (FCN) model prediction model construction: artificial neural network (ANN) and SVM model
2018.8	Molecular profiles of tumor contrast enhancement: A radiogenomic analysis in anaplastic gliomas	Xing Liu	anaplastic glioma	MRI	155	GV	TCGA+TCIA+CGGA	55 radiomics features	survival	prognosis	independent validation set: 64 patients in CGGA cohort	features screening: generalized linear models prediction model construction:LASSO-cox
2017.7	Heterogeneous Enhancement Patterns of Tumor-adjacent Parenchyma at MR Imaging Are Associated with Dysregulated Signaling Pathways and Poor Survival in Breast Cancer	Jia Wu	breast cancer	MRI	1314	CA+BI	TCGA+TCIA	10 imaging features	survival	diagnosis; prognosis	independent validation set 1: 858 patients in TCGA cohort independent validation set 2: 159 patients in GSE1456 cohort	prediction model construction: cox regression
2012.9	Radiogenomic analysis of breast cancer using MRI: a preliminary study to define the landscape	Shota Yamamoto	breast cancer	MRI	353	CA		26 imaging traits
2014.11	Radiogenomic analysis of breast cancer: luminal B molecular subtype is associated with enhancement dynamics at MR imaging	Maciej A Mazurowski	breast cancer	MRI	48	CA	TCGA+TCIA	23 image features		diagnosis; prognosis
2016.8	Radiogenomics Monitoring in Breast Cancer Identifies Metabolism and Immune Checkpoints as Early Actionable Mechanisms of Resistance to Anti-angiogenic Treatment	Shaveta Mehta	breast cancer	MRI	35	CA		median and total Ktrans, and changes in median and total Ktrans		diagnosis
2018.3	Radiogenomics analysis identifies correlations of digital mammography with clinical molecular signatures in breast cancer	Jose-Gerardo Tamez-Peña	breast cancer	mammograms	71	CA+BI		878 radiomics features	Oncotype DX	diagnosis		prediction model construction: LASSO algorithm
2019.7	Radiogenomics of breast cancer using dynamic contrast enhanced MRI and gene expression profiling	Albert C Yeh	breast cancer	MRI	47	CA		38 image features		diagnosis
2024.4	IMAGGS: a radiogenomic framework for identifying multi-way associations in breast cancer subtypes	Shuyu Liang	breast cancer	ultrasound imaging	721	CA	TCIA	555 radiomics features		diagnosis	independent validation: 51 patients in TCGA-GBM cohort	identifying key features: rAdaSMCCA
2023.6	MRI-based breast cancer radiogenomics using RNA profiling: association with subtypes in a single-center prospective study	Ah Young Park	breast cancer	MRI	95	CA		62 radiomics features		diagnosis
2022.7	Radiogenomics analysis reveals the associations of dynamic contrast-enhanced–MRI features with gene expression characteristics, PAM50 subtypes, and prognosis of breast cancer	Wenlong Ming	breast cancer	MRI	174	CA+BI	TCIA+TCGA	15494 radiomics features	clinical receptors, subtypes, and prognostic gene sets	diagnosis; prognosis	independent multi-institutional test set	features screening: LASSO logistic regression prediction model construction: elastic net regression (ENR), SVM, random forest, and naïve Bayes (NB)
2020.8	Radiogenomic Analysis of Breast Cancer by Linking MRI Phenotypes with Tumor Gene Expression	Tycho Bismeijer	breast cancer	MRI	295	CA		21 MRI features
2020.4	Radiogenomic Analysis of Breast Cancer by Using B-Mode and Vascular US and RNA Sequencing	Ah Young Park	breast cancer	ultrasound imaging	31	CA		16 US features		diagnosis
2023.7	Unraveling the Pivotal Network of Ultrasound and Somatic Mutations in Triple-Negative and Non-Triple-Negative Breast Cancer	Yunxia Huang	breast cancer	ultrasound imaging	166	CA		555 radiomics features		diagnosis
2023.3	An omics-to-omics joint knowledge association subtensor model for radiogenomics cross-modal modules from genomics and ultrasonic images of breast cancers	Jianing Xi	breast cancer	ultrasound imaging	777	CA		846 radiomics features		diagnosis
2014.8	Identification of intrinsic imaging phenotypes for breast cancer tumors: preliminary associations with gene expression profiles	Ahmed Bilal Ashraf	breast cancer	MRI	56	VB		31 image features	Oncotype DX	diagnosis	leave-one-out cross validation	prediction model construction: logistics regression
2015.11	Breast cancer subtype intertumor heterogeneity: MRI-based features predict results of a genomic assay	Elizabeth J Sutton	breast cancer	MRI	95	VB		44 image features	Oncotype DX	diagnosis		prediction model construction: linear regression
2015.3	Computational approach to radiogenomics of breast cancer: Luminal A and luminal B molecular subtypes are associated with imaging features on routine breast MRI extracted using computer vision algorithms	Lars J Grimm	breast cancer	MRI	275	VB		56 image features	molecular subtypes	diagnosis		prediction model construction: multivariate logistic regression
2018.7	Epidermal Growth Factor Receptor Extracellular Domain Mutations in Glioblastoma Present Opportunities for Clinical Imaging and Therapeutic Development	Zev A Binder	glioblastoma	MRI	260	VB		2104 radiomics features	EGFR mutation	diagnosis		features screening: multivariate classification framework prediction model construction: SVM
2020.9	Radiogenomic signatures reveal multiscale intratumour heterogeneity associated with biological functions and survival in breast cancer	Ming Fan	breast cancer	MRI	1310	VB	TCIA+TCGA	29 radiomics features	subclones	diagnosis; prognosis	independent validation 1: 222 patients in ISPY-1 independent validation 2: 64 patients in Breast-MRI-NACT-Pilot	decomposition of gene expression profiles: A fully unsupervised convex analysis of mixture method subclone composition: consensus clustering prediction model construction: Evolutionary Algorithm
2020.2	The Impact of Normalization Approaches to Automatically Detect Radiogenomic Phenotypes Characterizing Breast Cancer Receptors Status	Rossana Castaldo	breast cancer	MRI	91	VB	TCIA+TCGA	36 radiomics features	molecular receptor status	diagnosis	independent validation set for folder 1: 3-fold person-independent cross-validation independent validation set for folder 2: 40% of the total number of patients	prediction model construction: SVM, random forest (RF), gradient boosting decision tree (GBDT) and Bayes’ theorem with strong (naïve) independence assumptions.
2020.4	Evaluation of human epidermal growth factor receptor 2 status of breast cancer using preoperative multidetector computed tomography with deep learning and handcrafted radiomics features	Xiaojun Yang	breast cancer	MRI	339	VB		4620 handcrafted features and 4096 deep learning features	Her2 status	diagnosis	validation set: 162 patients	features screening: SVM-RFE prediction model construction: logistics regression
2020.11	MRI-based machine learning radiomics can predict HER2 expression level and pathologic response after neoadjuvant therapy in HER2 overexpressing breast cancer	Almir G.V. Bitencourt	breast cancer	MRI	311	VB		102 texture parameters	HER2 expression	diagnosis	validation set: 20% of total patients	prediction model construction: coarse decision trees
2022.12	Identifying Associations between DCE-MRI Radiomic Features and Expression Heterogeneity of Hallmark Pathways in Breast Cancer: A Multi-Center Radiogenomic Study	Wenlong Ming	breast cancer	MRI	246	VB		174 radiomics features	GSVA enrichment scores of hallmark pathways	diagnosis	internal independent test set: 35 patients external test set: 72 patients	prediction model construction: random forest
2022.7	Radiogenomic analysis reveals tumor heterogeneity of triple-negative breast cancer	Lin Jiang	triple-negative breast cancer	MRI	1062	BI		11 radiomics features	suvival	prognosis	validation of radiomics cohort: 430 patients validation of radiogenomic cohort: 101 patients	features screening and prediction model construction: RFS and OS cox regression
2024.5	Enhancing pathological complete response prediction in breast cancer: the role of dynamic characterization of DCE-MRI and its association with tumor heterogeneity	Xinyu Zhang	breast cancer	MRI	985	BI	I-SPY2	110 radiomics features	pCR	diagnosis	internal validation: 197/785 of I-SPY2 cohort independent validation: TCGA-LGG cohort	features screening: LASSO regression analysis and mRMR algorithm. Prediction model construction: logistic regression model.
2024.4	A radiogenomic multimodal and whole-transcriptome sequencing for preoperative prediction of axillary lymph node metastasis and drug therapeutic response in breast cancer: a retrospective, machine learning and international multicohort study	Jianguo Lai	breast cancer	MRI	1078	CA+BI	TCIA+DUCK+TCGA	1014 radiomics features	axillary lymph node metastasis	diagnosis	independent validation: 51 patients in TCIA validation cohort	features screening: feature elimination (RFE) algorithm, 20-fold cross-validation, and logistic regression analysis Prediction model construction: SVM model
2019.10	Tumour heterogeneity revealed by unsupervised decomposition of dynamic contrast-enhanced magnetic resonance imaging is associated with underlying gene expression patterns and poor survival in breast cancer patients	Ming Fan	breast cancer	MRI	1331	BI	TCIA+TCGA	14 MRI features	suvival	prognosis	reproducibility cohort: 173 patients	DCE-MRI decomposition: convex analysis of mixtures Image feature function analysis by association with gene pathways: elastic net.
2023.12	Imaging-proteomic analysis for prediction of neoadjuvant chemotherapy responses in patients with breast cancer	Jingxian Duan	breast cancer	MRI	139	BI		deep learning signature	pCR to neoadjuvant chemotherapy	diagnosis	internal validation: 26/139 of total cohort	features screening: analysis of variance prediction model construction: ResNet-34 architecture
2024.4	Integrated multiomic profiling of breast cancer in the Chinese population reveals patient stratification and therapeutic vulnerabilities	Yi-Zhou Jiang	breast cancer	MRI	773	MP		radiomic features including GLCM, GLDM, GLRLM, and GLSZM	recurrence	prognosis	test cohort: 80 patients	features screening: Univariable selection and correlation removal prediction model construction: cox regression, random suvival forest model, survival SVM
2022.3	Radiogenomic Signatures of Oncotype DX Recurrence Score Enable Prediction of Survival in Estrogen Receptor-Positive Breast Cancer: A Multicohort Study	Ming Fan	estrogen receptor-positive breast cancer	MRI	353	MP		479 radiomics features	survival and responses to neoadjuvant chemotherapy	prognosis		features screening: elastic net regression model and recursive feature elimination prediction model construction: cox regression
2022.12	Development and validation of a radiogenomics model to predict axillary lymph node metastasis in breast cancer integrating MRI with transcriptome data: A multicohort study	Huifang Chen	breast cancer	MRI	126	MP	TCIA+TCGA	1651 radiomics features	axillary lymph node metastasis	diagnosis	internal independent test set: 27 patients external test set: 15 patients	prediction model construction: logistic regression
2022.5	A novel integrative computational framework for breast cancer radiogenomic biomarker discovery	Qian Liu	breast cancer	MRI	699	MP	TCIA+TCGA	36 radiomic features and 32 deep learning radiomic features	suvival	prognosis	validation cohort: 20% of total cohort	explainable DL-based image feature extraction: 3DU-Net
2019.2	Imaging-Genomic Study of Head and Neck Squamous Cell Carcinoma: Associations Between Radiomic Phenotypes and Genomic Mechanisms via Integration of The Cancer Genome Atlas and The Cancer Imaging Archive	Yitan Zhu	head and neck squamous cell carcinoma	CT	126	CA+BI	TCIA+TCGA	187 radiomics features	HPV status and TP53 mutation status	diagnosis		associations between radiomic features and gene-level genomic features: linear regression predict patient HPV status and TP53 mutation status: random forest
2019.9	Radiogenomics in head and neck cancer: correlation of radiomic heterogeneity and somatic mutations in TP53, FAT1 and KMT2D	Kerstin Zwirner	head and neck cancer	CT	20	CA		three particular heterogeneity features		diagnosis
2017.11	High-Grade Serous Ovarian Cancer: Associations between BRCA Mutation Status, CT Imaging Phenotypes, and Clinical Outcomes	Stephanie Nougaret	ovarian cancer	CT	108	CA		14 image features		diagnosis
2017.9	A novel representation of inter-site tumour heterogeneity from pre-treatment computed tomography textures classifies ovarian cancers by clinical outcome.	Hebert Alberto Vargas	ovarian cancer	CT	38	CA		12 inter-site tumor heterogeneity texture metrics		diagnosis
2022.8	Radiomics for the noninvasive prediction of the BRAF mutation status in patients with melanoma brain metastases	Anna-Katharina Meißner	melanoma brain metastases	MRI	59	VB		1316 radiomics features	BRAF mutation status	diagnosis	internal validation set: 30% of cohort patients in University Hospital Cologne independent validation set: patients in University Hospital Regensburg	prediction model construction: SVM
2022.3	Computed Tomography Imaging-Based Radiogenomics Analysis Reveals Hypoxia Patterns and Immunological Characteristics in Ovarian Cancer	Songwei Feng	ovarian cancer	CT	634	VB	TCIA+TCGA	806 radiomics features	hypoxia risk score	diagnosis; prognosis	independent testing set: 19 patients	dimensionality reduction: RFE method calculating coefficient: logistic regression
2023.11	Personalized radiomics signature to screen for KIT-11 mutation genotypes among patients with gastrointestinal stromal tumors: a retrospective multicenter study	Qing-Wei Zhang	gastrointestinal stromal tumors	CT	1143	VB		1408 radiomics features	KIT-11 mutation	diagnosis	validation set: 526 patients	features screening and prediction model construction: LASSO algorithm
2019.5	Association between CT imaging features and KIT mutations in small intestinal gastrointestinal stromal tumors	Yi-Qiong Yin	small intestinal gastrointestinal stromal tumors	CT	35	VB		11 image features	KIT mutations	diagnosis		prediction model construction: logistic regression
2023.1	Computed tomography texture-based models for predicting KIT exon 11 mutation of gastrointestinal stromal tumors	Chuangen Guo	gastrointestinal stromal tumors	CT	95	VB		681 radiomics features	KIT exon 11 mutation	diagnosis	independent validation set: 32 patients	features screening: LASSO algorithm prediction model construction: logistic regression
